# Supplementary material for: Co-Design of an Educational Resource with Female Partners of Male Stroke Survivors to Support Physical Activity Participation
Source: Int J Environ Res Public Health. 2022 Dec 15;19(24):16856. doi: 10.3390/ijerph192416856 (PMC9779113; doi:10.3390/ijerph192416856)
Supplement: Supplementary file 1 [file ijerph-19-16856-s001.zip]

Archive with 3 entries (3 files):
- Appendix S1 PAR cycle details.pdf
- Appendix S2 Coding template example.pdf
- Appendix S3 Educational resource prototype v2.pdf
